# Supplementary material for: Chemical Analysis of Plasma-Activated Culture Media by Ion Chromatography
Source: Pharmaceuticals (Basel). 2025 Feb 1;18(2):199. doi: 10.3390/ph18020199 (PMC11858801; doi:10.3390/ph18020199)
Supplement: Supplementary file 1 [file pharmaceuticals-18-00199-s001.zip]

Archive with 1 entries (1 files):
- pharmaceuticals-3368193-supplementary.pdf
